# Supplementary material for: Evaluation of Plant Ceramide Species-Induced Exosome Release from Neuronal Cells and Exosome Loading Using Deuterium Chemistry
Source: Int J Mol Sci. 2022 Sep 15;23(18):10751. doi: 10.3390/ijms231810751 (PMC9505575; doi:10.3390/ijms231810751)
Supplement: Supplementary file 1 [file ijms-23-10751-s001.zip]

Archive with 1 entries (1 files):
- ijms-1916273-supplementary.pdf
